# Supplementary material for: A Comprehensive Analysis of Bone Mineral Density Changes across the Lifespan: Insights from National Surveys
Source: Nutrients. 2024 Aug 22;16(16):2804. doi: 10.3390/nu16162804 (PMC11356834; doi:10.3390/nu16162804)
Supplement: Supplementary file 1 [file nutrients-16-02804-s001.zip]

Archive with 1 entries (1 files):
- nutrients-3127788-supplementary.pdf
